# Supplementary material for: Unraveling Fish Community Diversity and Structure in the Yellow Sea: Evidence from Environmental DNA Metabarcoding and Bottom Trawling
Source: Animals (Basel). 2025 Apr 30;15(9):1283. doi: 10.3390/ani15091283 (PMC12070852; doi:10.3390/ani15091283)
Supplement: Supplementary file 1 [file animals-15-01283-s001.zip]

Archive with 7 entries (7 files):
- Figure S1.jpg
- Supplementary Table S1.pdf
- Supplementary Table S2.pdf
- Supplementary Table S3.pdf
- Supplementary Table S4.pdf
- Supplementary Table S5.pdf
- Supplementary Table S6.pdf
